# Supplementary material for: Epidemiological overview of major depressive disorder in Scandinavia using nationwide registers
Source: Lancet Reg Health Eur. 2023 Mar 28;29:100621. doi: 10.1016/j.lanepe.2023.100621 (PMC10230616; doi:10.1016/j.lanepe.2023.100621)
Supplement: Supplementary Tables S1–S14 [file mmc2.xlsx]

## Sheet: Contents
Supplementary Tables - Major depressive disorder in Scandinavia: A comprehensive epidemiological overview
Contents
S0	Search strategy for 'Research in Context' section
S1	Overview of data sources and methods for each analysis
S2	Metrics used for assessing country-level socioeconomic status
S3	Global Burden of Disease data sources used for country-comparisons
S4	Demographic characteristics of specialist care register cohorts
S5	ICD-codes used to define psychiatric diseases
S6	Samples used to derive heritability estimates
S7	Results for country clustering analysis on socioeconomic indicators
S8	Results for country clustering analysis on disease morbidity and mortality
S9	Features of MDD as diagnosed in the specialist care registers
S10	Results of the clinical outcome analyses
S11	Results of the socioeconomic outcome analyses
S12a	Genetic epidemiology of MDD: cumulative incidence of MDD
S12b	Genetic epidemiology of MDD: cumulative incidence comparison Sweden versus Denmark
S12c	Genetic epidemiology of MDD: cumulative incidence comparison with versus without affected siblings
S13	Heritability results based on cumulative incidence (CIF) and structural equation modeling (SEM)

## Sheet: S0 Research in context
Table S0a. Search strategy for "Reserarch in Context" in MEDLINE, Embase and APA PsychInfo
Database	Ovid MEDLINE(R) and Epub Ahead of Print, In-Process, In-Data-Review & Other Non-Indexed Citations, Daily and Versions <1946 to September 21, 2022>
Date	22.09.22
Number of hits	141
Search strategy	#	Searches	Results
	1	Major depressive disorder/	36444
	2	(major depressive disorder? or major depression* or major depressive episode*).tw,kf.	54644
	3	1 or 2	64887
	4	(registry or register or registers or registries or health record?).tw,kf.	273907
	5	(epidem* or nation wide or nationwide).tw,kf.	662507
	6	3 and 4 and 5	141
Database	Embase <1974 to 2022 September 21>
Date	22.09.22
Number of hits	170
Search strategy	#	Searches	Results
	1	major depression/	75532
	2	(major depressive disorder? or major depression* or major depressive episode*).tw,kf.	74082
	3	1 or 2	98890
	4	(registry or register or registers or registries or health record?).tw,kf.	418082
	5	(epidem* or nation wide or nationwide).tw,kf.	838165
	6	3 and 4 and 5	247
	7	limit 6 to embase	170
Database	APA PsycInfo <1806 to September Week 1 2022>
Date	22.09.22
Number of hits	230
Search strategy	#	Searches	Results
	1	Major Depression/	141684
	2	(major depressive disorder? or major depression* or major depressive episode*).tw.	54516
	3	1 or 2	154283
	4	(registry or register or registers or registries or health record?).tw.	26129
	5	(epidem* or nation wide or nationwide).tw.	83543
	6	3 and 4 and 5	230
Number of hits after controlling for doublets			359
Table S0b. Reference list of artciles reviewed for "Research in Context".
1	Baryshnikov I, Sund R, Marttunen M, Svirskis T, Partonen T, Pirkola S, et al. Diagnostic conversion from unipolar depression to bipolar disorder, schizophrenia, or schizoaffective disorder: A nationwide prospective 15-year register study on 43 495 inpatients. Bipolar Disorders. 2020;22(6):582-92.
2	Filatova S, Upadhyaya S, Luntamo T, Sourander A, Chudal R. Parental age and risk of depression: A nationwide, population-based case-control study. Journal of Affective Disorders. 2021;282:322-8.
3	Hakulinen C, Bockerman P, Pulkki-Raback L, Virtanen M, Elovainio M. Employment and earnings trajectories before and after sickness absence due to major depressive disorder: a nationwide case-control study. 2020.
4	Korhonen K, Tarkiainen L, Leinonen T, Einio E, Martikainen P. Association between a history of clinical depression and dementia, and the role of sociodemographic factors: Population-based cohort study. The British Journal of Psychiatry. 2022;221(1):410-6.
5	Lahteenvuo M, Taipale H, Tanskanen A, Rannanpaa S, Tiihonen J. Courses of treatment and risk factors for treatment-resistant depression in Finnish primary and special healthcare: A nationwide cohort study. Journal of Affective Disorders. 2022;308:236-42.
6	Raisanen S, Lehto SM, Nielsen HS, Gissler M, Kramer MR, Heinonen S. Risk factors for and perinatal outcomes of major depression during pregnancy: a population-based analysis during 2002-2010 in Finland. BMJ Open. 2014;4(11):e004883.
7	Taipale H, Lahteenvuo M, Tanskanen A, Huoponen S, Rannanpaa S, Tiihonen J. Healthcare utilization, costs, and productivity losses in treatment-resistant depression in Finland - a matched cohort study. BMC Psychiatry. 2022;22(1):484.
8	Upadhyaya S, Sourander A, Luntamo T, Matinolli H-M, Chudal R, Hinkka-Yli-Salomaki S, et al. Preterm birth is associated with depression from childhood to early adulthood. Journal of the American Academy of Child & Adolescent Psychiatry. 2021;60(9):1127-36.
9	Carlsen HK, Steingrimsson S, Sigurdsson MI, Sigfusson S, Magnusson A. Latent classes in diagnoses among psychiatric inpatients predicting mortality and imprisonment - a nationwide cohort study. European Psychiatry. 2017;39:93-8.
10	Fassaert T, Peen J, van Straten A, de Wit M, Schrier A, Heijnen H, et al. Ethnic differences and similarities in outpatient treatment for depression in the Netherlands. Psychiatric Services. 2010;61(7):690-7.
11	Fellinger M, Waldhor T, Serretti A, Hinterbuchinger B, Pruckner N, Konig D, et al. Seasonality in Major Depressive Disorder: Effect of Sex and Age. Journal of Affective Disorders. 2022;296:111-6.
12	Fugger G, Waldhor T, Hinterbuchinger B, Pruckner N, Konig D, Gmeiner A, et al. Pattern of inpatient care for depression: an analysis of 232,289 admissions. BMC Psychiatry. 2020;20(1):375.
13	Kim EY, Kim NW, Kim MJ, Yang BR, Rhee SJ, Park CHK, et al. Rate of diagnostic conversion to bipolar disorder in adults with unipolar depression and psychopharmacological treatment in the republic of Korea: A nationwide register-based study. Journal of Affective Disorders. 2020;273:240-6.
14	Nesvag R, Bramness JG, Handal M, Hartz I, Hjellvik V, Skurtveit S. The incidence, psychiatric co-morbidity and pharmacological treatment of severe mental disorders in children and adolescents. Eur Psychiatry. 2018;49:16-22.
15	Christensen TN, Wallstrom IG, Eplov LF, Laursen TM, Nordentoft M. Incidence rates and employment trends in schizophrenia spectrum disorders, bipolar affective disorders and recurrent depression in the years 2000-2013: a Danish nationwide register-based study. Nordic Journal of Psychiatry. 2022;76(3):225-32.
16	Gronemann FH, Jorgensen MB, Nordentoft M, Andersen PK, Osler M. Socio-demographic and clinical risk factors of treatment-resistant depression: A Danish population-based cohort study. Journal of Affective Disorders. 2020;261:221-9.
17	Gronemann FH, Jorgensen MB, Nordentoft M, Andersen PK, Osler M. Treatment-resistant depression and risk of all-cause mortality and suicidality in Danish patients with major depression. Journal of Psychiatric Research. 2021;135:197-202.
18	Hjorthoj C, Ostergaard ML, Benros ME, Toftdahl NG, Erlangsen A, Andersen JT, et al. Association between alcohol and substance use disorders and all-cause and cause-specific mortality in schizophrenia, bipolar disorder, and unipolar depression: a nationwide, prospective, register-based study. Lancet Psychiatry. 2015;2(9):801-8.
19	Jorgensen MB, Rozing MP, Kellner CH, Osler M. Electroconvulsive therapy, depression severity and mortality: Data from the Danish National Patient Registry. J Psychopharmacol. 2020;34(3):273-9.
20	Kessing LV. Endogenous, Reactive and Neurotic Depression--Diagnostic Stability and Long-Term Outcome. Psychopathology. 2004;37(3):124-30.
21	Knudsen SV, Valentin JB, Videbech P, Mainz J, Johnsen SP. Inequities in Mental Health Care Quality and Clinical Outcomes Among Inpatients with Depression Within a Tax-Financed Universal Health Care System. Clin Epidemiol. 2022;14:803-13.
22	Musliner K, Liu X, Gasse C, Christensen K, Wimberley T, Munk-Olsen T. Incidence of medically treated depression in denmark among individuals 15-44 years old: A comprehensive overview based on population registers. Acta Psychiatrica Scandinavica. 2019;139(6):548-57.
23	Osler M, Jorgensen MB. Associations of Benzodiazepines, Z-Drugs, and Other Anxiolytics With Subsequent Dementia in Patients With Affective Disorders: A Nationwide Cohort and Nested Case-Control Study. American Journal of Psychiatry. 2020;177(6):497-505.
24	Sundquist J, Ohlsson H, Sundquist K, Kendler KS. Common adult psychiatric disorders in Swedish primary care where most mental health patients are treated. BMC Psychiatry. 2017;17(1):235.
25	Wang M, Alexanderson K, Runeson B, Mittendorfer-Rutz E. Sick-leave measures, socio-demographic factors and health care as risk indicators for suicidal behavior in patients with depressive disorders-A nationwide prospective cohort study in Sweden. Journal of Affective Disorders. 2015;173:201-10.
26	Wium-Andersen MK, Wium-Andersen IK, Jorgensen TSH, Jorgensen MB, Osler M. An analysis of the relative and absolute incidence of somatic morbidity in patients with affective disorders-A nationwide cohort study. Journal of Affective Disorders. 2021;292:204-11.
27	Benros ME, Waltoft BL, Nordentoft M, Ostergaard SD, Eaton WW, Krogh J, et al. Autoimmune diseases and severe infections as risk factors for mood disorders a nationwide study. JAMA Psychiatry. 2013;70(8):812-20.
28	Bjorkenstam E, Vinnerljung B, Hjern A. Impact of childhood adversities on depression in early adulthood: A longitudinal cohort study of 478,141 individuals in Sweden. Journal of Affective Disorders. 2017;223:95-100.
29	Brandt-Christensen M, Lopez A, Nilsson F, Andersen P, Kessing L. Depressive disorders and anti-parkinson drug treatment: A case register study. Acta Psychiatrica Scandinavica. 2007;115(6):466-72.
30	Brenner P, Brandt L, Li G, DiBernardo A, Boden R, Reutfors J. Treatment-resistant depression as risk factor for substance use disorders-a nation-wide register-based cohort study. Addiction. 2019;114(7):1274-82.
31	Brenner P, Brandt L, Li G, DiBernardo A, Boden R, Reutfors J. Substance use disorders and risk for treatment resistant depression: A population-based, nested case-control study. Addiction. 2020;115(4):768-77.
32	Brenner P, Reutfors J, Nijs M, Andersson TM. Excess deaths in treatment-resistant depression. Ther. 2021;11:20451253211006508.
33	Dalsgaard S, McGrath J, Ostergaard SD, Wray NR, Pedersen CB, Mortensen PB, et al. Association of mental disorder in childhood and adolescence with subsequent educational achievement. JAMA Psychiatry. 2020;77(8):797-805.
34	Farrants K, Friberg E, Sjolund S, Alexanderson K. Work disability trajectories among individuals with a sick-leave spell due to depressive episode >= 21 days: A prospective cohort study with 13-month follow up. Journal of Occupational Rehabilitation. 2018;28(4):678-90.
35	Frederiksen LH, Bilenberg N, Andersen L, Henriksen N, Jorgensen J, Steinhausen HC, et al. The validity of child and adolescent depression diagnoses in the Danish psychiatric central research register. Acta Psychiatrica Scandinavica. 2021;143(3):264-74.
36	Andersson N, Gustafsson L, Okkels N, Taha F, Cole S, Munk-Jorgensen P, et al. Depression and the risk of autoimmune disease: A nationally representative, prospective longitudinal study. Psychological Medicine. 2015;45(16):3559-69.
37	Hakulinen C, Musliner KL, Agerbo E. Bipolar disorder and depression in early adulthood and long-term employment, income, and educational attainment: A nationwide cohort study of 2,390,127 individuals. Depression and Anxiety. 2019;36(11):1080-8.
38	Hansen BT, Sonderskhov KM, Hageman I, Dinesen PT, Ostergaarde SD. Daylight savings time transitions and the incidence rate of unipolar depressive episodes. Epidemiology. 2017;28(3):346-53.
39	Hjorthoj C, Uddin MJ, Hougaard DM, Sorensen HJ, Nordentoft M. Polygenic risk for psychiatric disorder and singleness in patients with severe mental illness and controls. Journal of Psychiatric Research. 2019;119:60-6.
40	Holmquist S, Nordstrom A, Nordstrom P. The association of depression with subsequent dementia diagnosis: A Swedish nationwide cohort study from 1964 to 2016. PLoS Medicine. 2020;17(1) (no pagination).
41	Jensen HM, Gron R, Lidegaard O, Pedersen LH, Andersen PK, Kessing LV. Maternal depression, antidepressant use in pregnancy and Apgar scores in infants. British Journal of Psychiatry. 2013;202(5):347-51.
42	Jensen HM, Gron R, Lidegaard O, Pedersen LH, Andersen PK, Kessing LV. The effects of maternal depression and use of antidepressants during pregnancy on risk of a child small for gestational age. Psychopharmacology. 2013;228(2):199-205.
43	Johansson V, Lundholm C, Hillert J, Masterman T, Lichtenstein P, Landen M, et al. Multiple sclerosis and psychiatric disorders: comorbidity and sibling risk in a nationwide Swedish cohort. Mult Scler. 2014;20(14):1881-91.
44	Kendler KS, Ohlsson H, Lichtenstein P, Sundquist J, Sundquist K. The Genetic Epidemiology of Treated Major Depression in Sweden. American Journal of Psychiatry. 2018;175(11):1137-44.
45	Kendler KS, Ohlsson H, Sundquist J, Sundquist K. The Rearing Environment and Risk for Major Depression: A Swedish National High-Risk Home-Reared and Adopted-Away Co-Sibling Control Study. American Journal of Psychiatry. 2020;177(5):447-53.
46	Kendler KS, Ohlsson H, Sundquist J, Sundquist K. Maternal half-sibling families with discordant fathers: a contrastive design assessing cross-generational paternal genetic transmission of alcohol use disorder, drug abuse and major depression. Psychological Medicine. 2020;50(6):973-80.
47	Kessing LV. Diagnostic Stability in Depressive Disorder as according to ICD-10 in Clinical Practice. Psychopathology. 2005;38(1):32-7.
48	Kessing LV. Gender differences in patients presenting with a single depressive episode according to ICD-10. Social Psychiatry and Psychiatric Epidemiology: The International Journal for Research in Social and Genetic Epidemiology and Mental Health Services. 2005;40(3):197-201.
49	Kessing LV. Differences in diagnostic subtypes among patients with late and early onset of a single depressive episode. International Journal of Geriatric Psychiatry. 2006;21(12):1127-31.
50	Kessing LV. Severity of depressive episodes during the course of depressive disorder. The British Journal of Psychiatry. 2008;192(4):290-3.
51	Kessing LV, Jensen HM, Christensen EM. Differences in the ICD-10 diagnostic subtype of depression in bipolar disorder compared to recurrent depressive disorder. Psychopathology. 2008;41(3):141-6.
52	Kessing LV, Nilsson FM. Increased risk of developing dementia in patients with major affective disorders compared to patients with other medical illnesses. Journal of Affective Disorders. 2003;73(3):261-9.
53	Kessing LV, Nilsson FM, Siersma V, Andersen PK. Increased risk of developing diabetes in depressive and bipolar disorders? Journal of Psychiatric Research. 2004;38(4):395-402.
54	Kessing LV. Gender differences in subtypes of late-onset depression and mania. International Psychogeriatrics. 2006;18(4):727-38.
55	Kessing LV, Ziersen SC, Budtz-Jorgensen E, Gerds T. Response to antidepressants among patients with unipolar depression with and without comorbid epilepsy-a nation-wide population-based longitudinal study. Journal of Affective Disorders. 2022;299:1-5.
56	Kronsell A, Nordenskjold A, Bell M, Amin R, Mittendorfer-Rutz E, Tiger M. The effect of anaesthetic dose on response and remission in electroconvulsive therapy for major depressive disorder: nationwide register-based cohort study. BJPsych Open. 2021;7(2):e71.
57	Larsen EN, Sloth MM, Osler M, Wium-Andersen IK, Jorgensen TSH. Depression in adulthood and risk of dementia later in life: A Danish register-based cohort study of 595,828 men. Journal of Affective Disorders. 2022;302:25-32.
58	Leadholm AK, Rothschild AJ, Nielsen J, Bech P, Ostergaard SD. Risk factors for suicide among 34,671 patients with psychotic and non-psychotic severe depression. Journal of Affective Disorders. 2014;156:119-25.
59	Li X, Sundquist J, Sundquist K. Age-specific familial risks of depression: A nation-wide epidemiological study from Sweden. Journal of Psychiatric Research. 2008;42(10):808-14.
60	Li X, Sundquist K, Hemminki K, Sundquist J. Familial risks for depression among siblings based on hospitalizations in Sweden. Psychiatr Genet. 2008;18(2):80-4.
61	Lytsy P, Alexanderson K, Friberg E. Gender differences in treatment with antidepressants during first weeks of a sick-leave spell due to depressive episode. European Journal of Public Health. 2020;30(2):299-304.
62	Nilsson FM, Kessing LV. Increased risk of developing stroke for patients with major affective disorder: A registry study. European Archives of Psychiatry and Clinical Neuroscience. 2004;254(6):387-91.
63	Nilsson S, Laursen T, Hjorthoj C, Nordentoft M. Risk of homelessness after discharge from psychiatric wards in Denmark: A nationwide register-based cohort study. Acta Psychiatrica Scandinavica. 2019;140(5):477-89.
64	Nordenskjold A, Guney P, Nordenskjold AM. Major adverse cardiovascular events following electroconvulsive therapy in depression: A register-based nationwide Swedish cohort study with 1-year follow-up. Journal of Affective Disorders. 2022;296:298-304.
65	Osooli M, Ohlsson H, Sundquist J, Sundquist K. Major depressive disorders in young immigrants: A cohort study from primary healthcare settings in Sweden. Scand J Public Health. 2021:14034948211019796.
66	Ostergaard ML, Nordentoft M, Hjorthoj C. Associations between substance use disorders and suicide or suicide attempts in people with mental illness: A Danish nation-wide, prospective, register-based study of patients diagnosed with schizophrenia, bipolar disorder, unipolar depression or personality disorder. Addiction. 2017;112(7):1250-9.
67	Ostergaard SD, Straszek S, Petrides G, Skadhede S, Jensen SOW, Munk-Jorgensen P, et al. Risk factors for conversion from unipolar psychotic depression to bipolar disorder. Bipolar Disorders. 2014;16(2):180-9.
68	Ranning A, Laursen TM, Thorup A, Hjorthoj C, Nordentoft M. Serious mental illness and disrupted caregiving for children: A nationwide, register-based cohort study. Journal of Clinical Psychiatry. 2015;76(8):e1006-e14.
69	Reutfors J, Andersson TM, Brenner P, Brandt L, DiBernardo A, Li G, et al. Mortality in treatment-resistant unipolar depression: A register-based cohort study in Sweden. Journal of Affective Disorders. 2018;238:674-9.
70	Reutfors J, Andersson TM, Tanskanen A, DiBernardo A, Li G, Brandt L, et al. Risk factors for suicide and suicide attempts among patients with treatment-resistant depression: Nested case-control study. Archives of Suicide Research. 2021;25(3):424-38.
71	Rohde C, Brink P, Ostergaard SD, Nielsen J. The use of stimulants in depression: Results from a self-controlled register study. Australian and New Zealand Journal of Psychiatry. 2020;54(8):808-17.
72	Skovlund CW, Kessing LV, Morch LS, Lidegaard O. Increase in depression diagnoses and prescribed antidepressants among young girls. A national cohort study 2000-2013. Nordic Journal of Psychiatry. 2017;71(5):378-85.
73	Skovlund CW, Morch LS, Kessing LV, Lidegaard O. Association of hormonal contraception with depression. JAMA Psychiatry. 2016;73(11):1154-62.
74	Sondergard L, Lopez AG, Andersen PK, Kessing LV. Continued antidepressant treatment and suicide in patients with depressive disorder. Archives of Suicide Research. 2007;11(2):163-75.
75	Taipale H, Reutfors J, Tanskanen A, Brandt L, Tiihonen J, DiBernardo A, et al. Risk and risk factors for disability pension among patients with treatment resistant depression- a matched cohort study. BMC Psychiatry. 2020;20(1):232.
76	Virtanen S, Kuja-Halkola R, Mataix-Cols D, Jayaram-Lindstrom N, D'Onofrio BM, Larsson H, et al. Comorbidity of substance misuse with anxiety-related and depressive disorders: A genetically informative population study of 3 million individuals in Sweden. Psychological Medicine. 2020;50(10):1706-15.
77	Wium-Andersen MK, Wium-Andersen IK, Prescott EIB, Overvad K, Jorgensen MB, Osler M. An attempt to explain the bidirectional association between ischaemic heart disease, stroke and depression: a cohort and meta-analytic approach. British Journal of Psychiatry. 2020;217(2):434-41.
78	Wolgast E, Lilliecreutz C, Sydsjo G, Bladh M, Josefsson A. The impact of major depressive disorder and antidepressant medication before and during pregnancy on obstetric and neonatal outcomes: A nationwide population-based study. Eur J Obstet Gynecol Reprod Biol. 2021;257:42-50.

## Sheet: S1.MethodsOverview
Table 1. Overview of analyses, with the addition of birth cohort, measurement years, applied exclusion criteria, the version of the diagnostic manual used, and the R-packages used for the analyses.
Aim		Analysis	Country	Method	Data source	Results figure	Supp Note	Supp Table	Birth cohort	Measurement years	Exclusions***	Diagnostic manual	R-packages
		Global clustering of SES, morbidity, mortality	Global	Descriptive, UMAP, HDBSCAN (maps)	GBD	2a,b S1-S2	S1	S2-S3, S7-S8	NA	2019	none	ICD8, ICD9, ICD10	UMAP DBSCAN mapproj
		Prevalence of MDD and other psychiatric disorders	SE, NO, DK	Descriptive (maps and pyramide plot)	GBD	2c, 3a	S1	S2-S3, S7-S8	Age 4-100	2019	none	ICD8, ICD9, ICD10	mapproj ggplot2
1		Prevalence of MDD in specialist care	SE	a) Descriptive (case proportion) b) Chi-squared test to compare countries, relative risk to compare sex c) Cumulative incidence (line graph)	NPR – specialist	S3 3b,c	S4a	S3-S4	1965-2000	1973-2013	<5 year follow-up	ICD8, ICD9, ICD10	cmprsk ggplot2
			NO		NPR – specialist *		S4b	-	1944-2009/1965-2000	2008-2018	diagnosed <age 10	ICD10
			DK		NPR – specialist		S4c	-	1965-2000	1977-2013	<5 year follow-up	ICD8, ICD10
1		Age at first diagnosis	SE	a) Descriptive (histogram) b) Independent-samples t-test	NPR – specialist	S4	S4d	S5, S9	1965-2000	1973-2013	none	ICD8, ICD9, ICD10	ggplot2
			DK		NPR – specialist			-	1965-2000	1977-2013	none	ICD8, ICD10
1		Comorbidity	SE	Descriptive (bar graph)	NPR – specialist	S5-S6	S4e	-	1985-2013	1985-2013	none	IICD10	ggplot2
			DK		NPR – specialist			-	1985-2013	1985-2013	none	ICD10
			NO		NPR – specialist *			-	1985-2009	2008-2018	diagnosed <age 10	ICD10
			SE	Descriptive (pyramid plot)	NPR – specialist	3b	S4f	-	1918-2013	2013	none	ICD10	ggplot2
			DK		NPR – specialist			-	1918-2013	2013	none	ICD10
			SE	Cumulative incidence (line graph)	NPR – specialist	3c	S4g	-	1965/ 1985-2000	1973/ 1995-2013	<5 year follow-up	ICD10	ggplot2 cmprsk OpenMx
			DK		NPR – specialist			-	1965/ 1985-2000	1977/ 1995-2013	<5 year follow-up	ICD10
			NO		NPR – specialist *			-	1999-2009/ 1944-1991	2008-2018	diagnosed <age 10	ICD 10
2a		Clinical outcomes	SE	a) Descriptive (bar graph) b) Chi-squared test for country difference c) Within-country effects and meta-analysis	NPR – specialist & primary Cause of death register	4a	S5a S5b	S5, S10	1965-2000	2003-2015/ 1975-2013	<5 year follow-up**, diagnosed <age 10	ICD8, ICD9, ICD10	ggplot2
			DK		NPR – specialist Cause of death register			-	1965-2000	1977-2013	<5 year follow-up, diagnosed <age 10	ICD8, ICD10
								-
2a		SES outcomes	SE	a) Descriptive (bar graph)	Social insurance register	S7	S5c	S11	1965-2000	1993-2013	<5 year follow-up, diagnosed <age 15	ICD8, ICD9, ICD10	ggplot2
				b) Linear/logistic regression	NPR – specialist & primary		S5d	-					fsmb epitools
2b		Treatment usage	SE	Descriptive (violin/ box plot)	NPR – specialist & primary	S8	S6a	-	1965-2000	2003-2015/ 1975-2013	<5 year follow-up, diagnosed <age 10	ICD8, ICD9, ICD10	ggplot2
			DK		NPR – specialist			-	1965-2000	1977-2013	<5 year follow-up, diagnosed <age 10	ICD8, ICD10
2b		Antidepressant use	SE	Descriptive	NPR – specialist & primary Prescription register	S9	S6b	-	1965-2000	2003-2015/ 1973-2013/ 2005-2015	<5 year follow-up, <1 year wash out	ICD8, ICD9, ICD10	ggplot2
			NO	Descriptive	NPR – specialist Prescription register (aggregated)	S10	S6c	-	1946-2003	2010-2021	none	ICD10	ggplot2
2b		Treatment trajectories	SE	Descriptive (flow plot)	NPR – specialist & primary Prescription register	4b	S6d	-	1965-2000	2003-2015/ 1973-2013/ 2005-2015	<5 year follow-up, <1 year wash out	ICD8, ICD9, ICD10	ggplot2
								-
3		Heritability of MDD	SE	a) Cumulative incidence b) Structural equation modeling	NPR – specialist	5, S11, S12	S7a	S6, S12-S13	1965/ 1985-2000	1975/ 1995-2013	diagnosed <age 10	ICD8, ICD9, ICD10	ggplot2 cmprsk OpenMx
			DK		Multigeneration register		S7b		1965/ 1985-2000	1977/ 1995-2013	diagnosed <age 10	ICD8, ICD10
* In Norway, the NPR – specialist analyses relied on the MoBa sample, see Table S4 and Note S3.
** Except for suicide, where we also included individuals who died within less than 5 years after diagnosis. For diagnostic cross-over we applied an extra exclusion criterion for anyone who crossed within 6 months, which may reflect diagnostic confusion instead of cross-over.
*** In all analyses involving Denmark and Sweden, individuals born outside of the respective country were excluded.
Supp=Supplemental, SES=SocioEconomic Status, UMAP= Uniform Manifold Approximation and Projection, HDBSCAN= Hierarchical Density-Based Spatial Clustering of Applications with Noise, SE=Sweden, NO=Norway, DK=Denmark, MDD=Major Depressive Disorder, GBD=results from the Global Burden of Disease Study14, NPR – specialist=National Patient Register (outpatient and inpatient), specialist care; Prescripti…

## Sheet: S2.SESmetrics
Table S2. Socioeconomic indicators from Our World in Data (https://ourworldindata.org/12-key-metrics): metrics with complete data in 168 countries
Variable name	Description
clean_water_access_frac	Share of the population with access to improved drinking water
electricity_access_frac	Access to electricity
energyUseKwh_percap	Energy use incl. electricity, transport, heating, and cooking
fertility_perwoman	Fertility rate: average number of children per woman
GDP per capita	GDP per capita adjusted for price changes over time (inflation) and price differences between countries – it is measured in international-$ in 2011 prices.
gov_spend_health_frac	Governmental health expendityre as a share of GDP
life_expectancy	Average age that members of the population will be when they die.
mortality_child5_per1k	Child mortality: the share of newborns that die before reaching the age of five.
population	Population size
sanitation_access_frac	Share of the population with access to improved sanitation facilities
years_school_mean	Mean years of schooling: the average number of years of total schooling adults aged 25 years and older have received.

## Sheet: S3.GBDData
Table S3a. Overview of data sources for the Global Burden of Disease Study prevalence estimates (2019)
	NO	SE	DK
N studies	11 studies	10 studies	3 studies
Sample sizes	2015-9245 (38743)	242-6622	3421- 5103699
Publication years	1999-2018	1998-2017	2005-2016
Age cohorts	4-79	16-100	8-10 and >=15
Type of studies	questionnaires interviews populations based surveys	questionnaires interviews	questionnaires (DNBC) registries (NPR, DPCR)
Reference link and Metadata details	https://ghdx.healthdata.org/gbd-2019/data-input-sources?components=5&causes=568&locations=90	https://ghdx.healthdata.org/gbd-2019/data-input-sources?components=5&causes=568&locations=93	https://ghdx.healthdata.org/gbd-2019/data-input-sources?components=5&causes=568&locations=78
ICD codes (9/10)	https://ghdx.healthdata.org/record/ihme-data/gbd-2019-cause-icd-code-mappings
Table S3b. GBD variables used for country comparisons (Fig. 2B, Fig. S1-S2, Table S6)
Variable name	Description
morbid_alcUseDis	Morbidity due to alcohol use disorder
morbid_anxDis	Morbidity due to anxiety disorder
morbid_bipDis	Morbidity due to bipolar disorder
morbid_commMatNeonateNutr	Morbidity due to ??
morbid_drugUseDis	Morbidity due to drug use disorder
morbid_eatingDis	Morbidity due to eating disorder
morbid_nonCommDis	Morbidity due to ??
morbid_scz	Morbidity due to schizophrenia
morbid_selfHarmIntPersViolence	Morbidity due to self-harm and interpersonal violence
morbid_unintendInjury	Morbidity due to unintended injury
mortal_alcUseDis	Mortality due to alcohol use disorder
mortal_chronicRespDis	Mortality due to chronic respiratory disease
mortal_cvDis	mortality due to cardiovascular disease
mortal_diabetesKidney	Mortality due to diabetes and kidney disease
mortal_digestDis	Mortality due to digestive disorder
mortal_drugUseDis	Mortality due to drug use disorder
mortal_entericInfect	Mortality due to ??
mortal_hivSTI	Mortality due to HIV and other sexually-transmitted disease
mortal_matNeonateDis	Mortality due to maternal neonatal disease
mortal_mentalDis	Mortality due to any mental disorder
mortal_musculoskelDis	Mortality due to musculoskeletal disease
mortal_neoplasms	Mortality due to neoplasms (cancers)
mortal_neuroDis	Mortality due to neurological disease
mortal_nutritionDefic	Mortality due to nutritional deficiencies
mortal_otherNonCommDis	Mortality due to other non-communable disease
mortal_respirInfectTB	Mortality due to respiratory infections and tuberculosis
mortal_selfHarmIntPersViolence	Mortality due to self-harm and interpersonal violence
mortal_skinDis	Mortality due to skin disease
mortal_tranportInjury	Mortality due to transport injury
mortal_tropicalDisMalaria	Mortality due to tropical disease and malaria
mortal_unintendInjury	Mortality due to unintended injury

## Sheet: S4.Demography
Table S4. Characteristics of the specialist care registry samples. The number of MDD cases is given as a percentage of the total number of individuals that were in the population register and were born in the same years within NO, SE, or DK, respectively (Total N study cohort). Exclusions are applied as specified in Table S1; procedures are described in the "Study population" section of the Metho…
	Norway (MoBa)				Sweden	Denmark
	Mother	Father	Child	All	All	All
Year of birth	1955-1991	1944-1990	1999-2009	1944-2009	1965-2000	1965-2000
Total N study cohort	94575	74659	113814	283048	3552493	2354584
Window	2008-2018	2008-2018	2008-2018	2008-2018	1973-2013	1977-2013
N MDD (%) in birth cohort before exclusions	8 186 (8.7)	3 476 (4.7)	923 (0.8)	12 585 (4.4)	183 653* (5.2%)	76 706* (3.3%)
N MDD (%) in birth cohort after exclusions (Table S1)	8 186 (8.7)**	3 476 (4.7)**	887 (0.8)	12 549 (4.4)	110 668 (3.1%)	74 986 (3.2%)
Mean age of onset MDD (SD)	36.4 (6.3)	39.7 (6.8)	14.3 (1.8)	35.7 (8.7)	26.8 (8.8)	27.9 (8.4)
* Note that in DK and SE only individuals born within the country are counted here
** N remains unchanged due to the use of different exclusion criteria in this sample (see Table S1, Note S3)

## Sheet: S5.ICDcodes
Table S5. ICD-codes used to define psychiatric disorders in the national patient registries.
Trait	Abbreviation	Version	Code	Diagnosis	Description
Major Depressive Disorder	MDD	ICD-10¹	F32	Depressive episode	Typical symptoms: Lowering of mood, loss of interest/enjoyment, reduction of energy Other common symptoms: a)reduced concentration and attention; b)reduced self-esteem and self-confidence; c) ideas of guilt or worthlessness; d) ideas or acts of self-harm or suicide; e) bleak and pessimistic views of the future; f) disturbed sleep; g) diminished appetite Lowered mood with variation little from day…
			F32.0	Mild	At least 2 typical and 2 other common symptoms, limited functional impairment, minimum duration 2 weeks
			F32.1	Moderate	At least 2 typical and 3-4 other common symptoms, functional impairment, minimum duration 2 weeks
			F32.2	Severe (without psychotic symptoms)	3 typical and at least 4 other common symptoms, marked functional impairment, minimum duration 2 weeks. Somatic symptoms, loss of self-esteem or feelings of uselessness or guilt are likely to be prominent, and suicide is a distinct danger in particularly severe cases. Includes agitated and vital depression.
			F32.3	Severe with psychotic symptoms	As above, but with the presence of hallucinations, delusions, psychomotor retardation, or stupor so severe that ordinary social activities are impossible; there may be danger to life from suicide, dehydration, or starvation. The hallucinations and delusions may or may not be mood-congruent. Includes major depression with psychotic symptoms, psychogenic depressive psychosis, psychotic depression, …
			F32.8	Other depressive episodes	Includes atypical depression, masked depression NOS*
			F32.9	Depressive episodes, unspecified	Includes depression NOS, depressive disorder NOS
			F33	Recurrent depressive disorder	Repeated episodes of depression without any history of mania. Includes recurrent episodes of depressive reaction, psychogenic depression, reactive depression, and seasonal depressive disorder.
			F33.0	Mild	Repeated episodes of depression, with current episode being mild.
			F33.1	Moderate	Repeated episodes of depression, with current episode being moderate.
			F33.2	Severe (without psychotic symptoms)	Repeated episodes of depression, with current episode being severe. Includes endogenous depression, major depression (recurrent), manic-depressive psychosis (depressed type), vital depression (recurrent)
			F33.3	Severe with psychotic symptoms	Repeated episodes of depression, with current episode being severe with psychotic symptoms. Includes endogenous depression, manic-depressive psychosis (depressed type), major depression with psychotic symptoms, psychogenic depressive psychosis, psychotic depression, reactive depressive psychosis.
			F33.4	Currently in remission	Past experience of F33. The category can be used if the patient is receiving treatment to reduce the risk of further episodes.
			F33.8	Other recurrent depressive disorders	-
			F33.9	Recurrent depressive disorder, unspecified	Includes monopolar depression NOS
		ICD-9	296.2	Major depressive disorder single episode
			296.3	Major depressive disorder, recurrent episode
			311	Depressive disorder, not elsewhere classified	A mental state of depressed mood characterised by feelings of sadness, despair and discouragement (subclinical)
		ICD-8	296.2	Manic-depressive, type depressive
			300.4	Depressive neurosis
Anxiety disorders	-	ICD-10	F40	Phobic anxiety disorders	Includes Agoraphobia, Social Phobias, Specific (isolated) phobias, Other phobic anxiety disorders and Phobic anxiety disorder, unspecified
			F41	Other anxiety disorders	Includes Panic disorder, Generalized anxiety disorder, Mixed anxiety and depressive disorder, Other mixed anxiety disorders, Other specified anxiety disorders, Anxiety disorder, unspecified
Autism spectrum disorder	ASD	ICD-10	F84.0	Childhood autism	A pervasive developmental disorder defined by the presence of abnormal and/or impaired development that is manifest before the age of 3 years, and by the characteristic type of abnormal functioning in all three areas of social interaction, communication, and restricted, repetitive behaviour. Includes autistic disorder, infantile autism, infantile psychosis, Kanner's syndrome.
			F84.1	Atypical autism	A pervasive developmental disorder that differs from autism in terms either of age of onset or of failure to fulfil all three sets of diagnostic criteria. Includes atypical childhood psychosis and mental retardation with autistic features.
			F84.5	Asperger's syndrome	Diagnosis is based on the combination of a lack of any clinically significant general delay in language or cognitive development plus, as with autism, the presence of qualitative deficiencies in reciprocal social interaction and restricted, repetitive, stereotyped patterns of behaviour, interests, and activities. There may or may not be problems in communication similar to those associated with a…
Attention Deficit and Hyperactivity Disorder	ADHD	ICD-10	F90	Hyperkinetic disorders	This group of disorders is characterized by: early onset; a combination of overactive, poorly modulated behaviour with marked inattention and lack of persistent task involvement; and pervasiveness over situations and persistence over time of these behavioural characteristics. Includes Disturbance of activity and attention, Hyperkinetic conduct disorder, Other hyperkinetic disorders, Hyperkinetic …
Bipolar Disorder	-	ICD-10	F30	Manic episode	Typical symptoms: Elevated mood, and an increase in the quantity and speed of physical and mental activity. Common symptoms: Increased energy; overactivity, pressure of speech, decreased need for sleep, grandiosity, excessive optimism, distractability. Hypomania is a milder form of persistent mildly elevated mood over several days. A manic episode should last for at least 1 week and should be sev…
			F31	Bipolar affective disorder	This disorder is characterized by repeated (i.e. at least two) episodes in which the patient's mood and activity levels are significantly disturbed, this disturbance consisting on some occasions of an elevation of mood and increased energy and activity (mania or hypomania), and on others of a lowering of mood and decreased energy and activity (depression). Several subcategories exist. Other bipol…
Eating Disorder	-	ICD-10	F50	Eating disorders	Includes anorexia nervosa, atypical anorexia nervosa, bulimia nervosa, atypical bulimia nervosa, overeating associated with other psychological disturbances, vomiting associated with other psychological disturbances, other eating disorders, eating disorder, unspecified.
Schizophrenia		ICD-10	F20	Schizophrenia	The schizophrenic disorders are characterized in general by fundamental and characteristic distortions of thinking and perception, and by inappropriate or blunted affect. Clear consciousness and intellectual capacity are usually maintained, although certain cognitive deficits may evolve in the course of time. The disturbance involves the most basic functions that give the normal person a feeling …
			F23.1	Acute polymorphic psychotic disorder with symptoms of schizophrenia	Rapidly changing and variable state, called here "polymorphic" and the presence of typical schizophrenic symptoms.
			F23.2	Acute schizophrenia-like psychotic disorder	Psychotic symptoms are comparatively stable and fulfil the criteria for schizophrenia but have lasted for less than 1 month.
			F25	Schizoaffective disorders	Both definite schizophrenic and definite affective symptoms are prominent simultaneously, or within a few days of each other, within the same episode of illness, and when, as a consequence of this, the episode of illness does not meet criteria for either schizophrenia or a depressive or manic episode. The term should not be applied to patients who exhibit schizophrenic symptoms and affective symp…
Substance Use Disorder		ICD-10		F10-F19	Contains a wide variety of disorders that differ in severity (from uncomplicated intoxication and harmful use to obvious psychotic disorders and dementia), but that are all attributable to the use of one or more psychoactive substances.Four- and five-character codes may be used to specify the clinical conditions; Flx.O Acute intoxication; Flx.l Harmful use; Fix.2 Dependence syndrome; Fix.3 Withdr…
	-		F10	Mental and behavioral disorders due to use of alcohol
			F11	Mental and behavioral disorders due to use of opioids
			F12	Mental and behavioral disorders due to use of cannabinoids
			F13	Mental and behavioral disorders due to use of sedatives or hypnotics
			F14	Mental and behavioral disorders due to use of cocaine
			F15	Mental and behavioral disorders due to use of other stimulants, including caffeine
			F16	Mental and behavioral disorders due to use of hallucinogens
			F18	Mental and behavioral disorders due to use of volatile solvents
			F19	Mental and behavioral disorders due to multiple-drug use and use of other psychoactive substances
Self-harm and suicide		ICD-10	X60-X69	Intentional self-poisoning	Includes mediation, drugs, alcohol, and other poisonous compounds
			X70	Intentional self-harm by hanging, strangulation and suffocation
			X71	Intentional self-harm by drowning and submersion
			X72	Intentional self-harm by handgun discharge
			X73	Intentional self-harm by rifle, shotgun and larger firearm discharge
			X74	Intentional self-harm by other and unspecified firearm discharge
			X75	Intentional self-harm by explosive material
			X76	Intentional self-harm by smoke, fire and flames
			X77	Intentional self-harm by steam, hot vapours and hot objects
			X78	Intentional self-harm by sharp object
			X79	Intentional self-harm by blunt object
			X81	Intentional self-harm by jumping or lying before moving object
			X82	Intentional self-harm by crashing of motor vehicle
			X83	Intentional self-harm by other specified means
			X84	Intentional self-harm by unspecified means
		ICD-9	E95	Suicide and self-inflicted injury
		ICD-8	E95	Suicide and self-inflicted injury
*Not Otherwise Specified
1. World Health Organization, 1992. The ICD-10 classification of mental and behavioural disorders : clinical descriptions and diagnostic guidelines

## Sheet: S6.SampleGenEpi
Table S6. Samples used to derive heritabiity in the genetic epidemiology analyses, split out by sibling type, country, and MDD status.
	Proband	Denmark				Sweden
		Full siblings		Maternal half siblings		Full siblings		Maternal half siblings
		No MDD	MDD	No MDD	MDD	No MDD	MDD	No MDD	MDD
Cohort 1965-2000	No MDD	1158602	38285	130083	7358	1012759	44311	82750	6822
	MDD	38412	3157	7472	620	44459	5223	6648	861
Cohort 1985-2000	No MDD	465473	11643	66804	3196	397121	14631	29468	2078
	MDD	11791	928	3255	237	14383	1736	2044	224

## Sheet: S7.GlobalSES
Table S7. Results of global comparisons for socioeconomic indicators: country clusters with their mean value per indicator. Results and colors correspond to Fig 2A in the main manuscript. Although the variables read into UMAP were standardized, we present raw values here for the ease of interpretation. Variable names are explained Table S2.
Key metric ▼	cluster1	cluster2	cluster3	cluster4	cluster5	cluster6
Number of countries ▶	33	68	9	26	18	10
Largest country in cluster ►	Nigeria	China	Saudi Arabia	United States	Russia	Ghana
Color►	dark-blue	green	light-blue	pink	orange	dark-yellow
clean_water_access_frac	0.653	0.92	0.982	0.998	0.983	0.875
electricity_access_frac	0.404	0.971	1	1	0.998	0.702
energyUseKwh_percap	2010.77	14845.3	139108	52982.9	30700.2	3107.01
fertility_perwoman	4.609	2.276	1.914	1.708	1.689	3.77
GBD per capita	3019.25	11526.7	53800	50331.6	26658.8	4597.01
gov_spend_health_frac	0.099	0.112	0.093	0.161	0.12	0.126
life_expectancy	61.534	73.721	78.233	82.06	76.668	66.326
mortality_child5_per1k	7.303	1.953	0.764	0.361	0.663	4.308
population	3.12562e+07	7.44789e+07	7.46733e+06	3.89028e+07	1.68934e+07	5.83076e+06
sanitation_access_frac	0.274	0.809	0.98	0.989	0.92	0.419
years_school_mean	4.618	8.565	10.122	12.238	11.389	5.44

## Sheet: S8.GlobalMor
Table S8. Results of global comparisons for GBD causes of morbidity and mortality: country clusters with their mean value per indicator. Results and colors correspond to Fig 2A in the main manuscript. Variable names are explained Table S2.
Variable ▼	cluster1	cluster2	cluster3	cluster4	cluster5	cluster6
Number of countries ▶	40	31	40	29	45	14
Largest country in cluster ►	Mexico	Russia	China	USA	Pakistan	Brazil
Color►	dark-blue	green	light-blue	pink	orange	dark-yellow
morbid_alcUseDis	-0.316	1.34	-0.515	0.318	-0.575	0.602
morbid_anxDis	0.465	-0.617	-0.301	1.361	-0.835	0.501
morbid_bipDis	0.651	-0.208	-1.219	1.232	-0.664	1.302
morbid_commMatNeonateNutr	-0.47	-0.574	-0.245	-0.686	1.638	-0.466
morbid_drugUseDis	-0.012	0.243	-0.281	1.037	-0.507	-0.158
morbid_eatingDis	0.484	-0.471	-0.686	1.659	-0.708	0.304
morbid_nonCommDis	-0.662	1.211	0.267	0.531	-1.028	0.652
morbid_scz	0.145	0.65	0.143	0.886	-1.438	0.483
morbid_selfHarmIntPersViolence	0.422	-0.037	-0.143	-0.633	0.058	0.354
morbid_unintendInjury	-0.457	1.179	-0.218	0.096	-0.315	-0.211
mortal_alcUseDis	-0.268	1.159	-0.369	0.094	-0.488	0.682
mortal_chronicRespDis	-0.636	-0.08	0.95	0.848	-0.671	-0.398
mortal_cvDis	-0.524	1.686	-0.045	0.253	-0.827	0.112
mortal_diabetesKidney	-0.164	-0.453	0.792	-0.268	-0.533	1.546
mortal_digestDis	-0.761	1.108	0.012	0.237	-0.303	0.132
mortal_drugUseDis	-0.079	0.307	-0.264	0.993	-0.442	-0.217
mortal_entericInfect	-0.46	-0.56	-0.14	-0.503	1.421	-0.505
mortal_hivSTI	-0.329	-0.366	-0.24	-0.386	1.064	-0.142
mortal_matNeonateDis	-0.35	-0.597	-0.228	-0.754	1.549	-0.459
mortal_mentalDis	-0.14	-0.076	-0.349	1.555	-0.357	-0.374
mortal_musculoskelDis	-0.209	-0.189	-0.384	1.514	-0.718	1.252
mortal_neoplasms	-0.582	0.867	-0.307	1.419	-0.883	0.462
mortal_neuroDis	-0.424	0.551	-0.416	1.749	-0.84	0.249
mortal_nutritionDefic	-0.294	-0.549	-0.202	-0.428	1.128	-0.104
mortal_otherNonCommDis	-0.343	-0.657	-0.354	-0.226	0.846	0.786
mortal_respirInfectTB	-0.669	-0.614	0.039	-0.373	1.359	-0.405
mortal_selfHarmIntPersViolence	0.235	0.245	-0.201	-0.446	-0.078	0.479
mortal_skinDis	-0.332	-0.429	0.022	0.158	-0.381	2.56
mortal_tranportInjury	0.456	-0.538	0.196	-0.93	0.466	-0.21
mortal_tropicalDisMalaria	-0.396	-0.436	-0.368	-0.436	1.426	-0.412
mortal_unintendInjury	-0.675	0.596	0.139	0.351	-0.212	0.061

[truncated: 9 more sheets: S9.MDDfeatures, S10a.ClinOutcomes_comp, S10b.ClinOutcomes, S11.SocOutcomes, S12a.GenEpiCIF, S12b.GenEpiCIF_betweencountryP, S12c.GenEpiCIF_withincountryP, S13.Heritability, S14.DataStructureExample  origi]
